# Supplementary material for: Spatial and temporal variation at major histocompatibility complex class IIB genes in the endangered Blakiston’s fish owl
Source: Zoological Lett. 2015 Mar 25;1:13. doi: 10.1186/s40851-015-0013-4 (PMC4657285; doi:10.1186/s40851-015-0013-4)
Supplement: Additional file 3: — Sequence alignment of Blakistion’s fish owl MHC class IIβ alleles (FASTA format). [file 40851_2015_13_MOESM3_ESM.zip]

Archive with 1 entries (1 files):
- 4234980131475531_add2.fasta
