# Supplementary material for: Spatial and temporal variation at major histocompatibility complex class IIB genes in the endangered Blakiston’s fish owl
Source: Zoological Lett. 2015 Mar 25;1:13. doi: 10.1186/s40851-015-0013-4 (PMC4657285; doi:10.1186/s40851-015-0013-4)
Supplement: Additional file 3: — Sequence alignment of Blakistion’s fish owl MHC class IIβ alleles (FASTA format). [file 40851_2015_13_MOESM3_ESM.zip › 4234980131475531_add2.fasta]

>Bubl01
CACCGAGCGGGTCAGGTTTGTGCTGAGGCAAATCTACAATCGGGAGCAGTTTGTGCACTT
CGACAGCGACGTGGGGCTCTTTGTGGCTGACACCCCCCTGGGTGAATTCCAAGCCCAGCG
GTACAACAGCCAGCCGGATATACTGGAGCAGGAACGGGCTGAGGTGGACAGGTTCTGCCG
GCACAACTACCAGGTTTTGACCC
>Bubl02
CACTGAGCAGGTGTGGTTTGTGGAGAGGTACATCCACAACCGGGAGCAGTTACTGCACTT
CGACAGCGACGTGGGGCTCTTTGTGGCCGACACCCCCCTGGGTGAGCTCACAGCCAAGTA
CTGGAACAGCCAGCCGGAGATACTGGAGCGGAAACGGGCTGCAGTGGACAGGTTCTGCCG
GCACAACTACCAGGTTGGGACCC
>Bubl03
CACCGAGAGGGTGAGGTTTGTGGATAGGTACATCTACAACCGGGAGCAGTTTGCACACTT
TGACAGCGACGTGGGGCTCTATGTGGCCGACACTGCCCTGGGTGAGCCCCAAGCCAAGTA
CTGGAACAGCCAGCCGGACACACTGGAGGATGCACGGCTTGCGGTGGACACATTCTGCCG
GCACAACTACCAGGTTGGGACCC
>Bubl04
CACCGAGCAGGTGAGGTACGTGCGGAGGTGCATCCACAACCGGGAACAGTTTATGCATTT
TGACAGCGACGTGGGGCTCTTTGTGGCTGACACCCCCCTGGGTGAGCACCAAGCCCAGTA
CTGGAACAGTCAGCCAGACTTACTGGAGGTCGCACGGGGTATGGTGGACACAGCCTGCCG
GTACAACTACAAGGGTTTGACCC
>Bubl05
CACCGAGCAGGTGAGGTATGTGAATAGGTACATCCACAACCGGGAGCAGTTTGCGCACTT
CGACAGCGACGTGGGGCTCTTTGTGGCCGACACCCCCCTGGGTGAGCCCCAAGCCAAGTA
CTGGAACAGCCAGCCGGAGATACTGGAGCAGAGACGGGCTGAGGTGGACAGGTTCTGCCG
GCACAACTACCAGGTTTTGACCC
>Bubl06
CACCAAGCAGGTGAGGTATGTGGTGAGGTACATCCACAACCAGGAGCAGTACACGCACTT
CAACAGTGACCTGGGGCTCTATGTGGCCGATACCCCCTTGGGTGAGCACACAGCCAAGTA
CTTCAACAGCCAACCGGACATTCTGGAGGCTGAACGGACTGCAGTGGACTGGTTCTGCCG
GAAGAGCTACGAGGTTTTTACCC
>Bubl07
CACCGAGTGGGTGAGGTTTTTGGCGAGGTGCATCCACAACCGGGAGCAGTTTGCACACTT
CGACAGCGACGTGGGGCTCTTTGTGGCCGACACCCCCCTGGGTGAGCACCAAGCCAAGTA
CTGGAACAGCCAGCCGGAATTGCTGGATTATGAACGGGGTGAGGTGGACAGGTTCTGCCG
CAAGAGCTACGAGGTTTTGACCC
>Bubl08
CACCGAGCGGGTGAGGTATGTGGATAGGTGCAACCACAACCGGGAGCAGTTACTGCACTT
CGACAGCGACCTCGAGTTCTTTGTAGCTGATACCCCCCTGGGTGAGCCCGTATCCCAGTA
CTTCAACAGCCTGCCAGACTTACTGGATGATGAACGGGCTTCGGTGGACACGTACTGCCG
GCACAACTACCAGGTTTTGACCC
>Bubl09
CACCGAGCGGGTGAGGTATGTGGATAGGTGCAACCACAACCGGGAGCAGTTACTGCACTT
CGACAGCGACCTCGAGTTCTTTGTAGCTGATACCCCCCTGGGTGAGCCCGTAGCCCAGTA
CTTCAACAGCCTGCCAGACTTACTGGATGATGAACGGGCTTCGGTGGACACGTACTGCCG
GCACAACTACCAGGTTTTGACCC
>Bubl10
CAACGAGCGGGTGAGGTTTTTGGCGAGGTACATCCACAACCGGGAGCAGTTTGCGCACTT
TGACAGCGACGTGGGGCTTCATGTGGCCGACACCCCCCTGGGTGAGCCCCAAGCCAAGTA
CTTGAACAGCCAGCCGGAGATACTGGAGCAGAGACGGGCTGAGGTGGACACATACTGCCG
GCACAACTACCAGGTTTTTACCC
>Bubl11
CACCGAGCGGGTGAGGTTTGTGGAGAGGAACATCCACAACCGGGAGCAGTTACTGCACTT
CGACAGTGACGTGGGGCTCTATGTGGCCGACACCCCCCTGGGTGAGCCCCAAGCCAAGTA
CTGGAACAGCCAGCCGGAGATACTGGAGAATGCACGGACTGCAGTGGACAGGTTCTGCCG
GCACAACTACCAGGGTTTGACCC
>Bubl12
CAACGAGCGGGTGAGGTTTTTGGCGAGGTACATCCACAACCGGGAGCAGTTTGCGCACTT
TGACAGCGACGTGGGGCTTCATGTGGCCGACACCCCCCTGGGTGAGCCCCAAGCCAAGTA
CTTGAACAGCCAGCCGGAGATACTATAGCAGAGACGGGCTGAGGTGGACACATACTGCCG
GCACAACTACCAGGTTTTTACCC
>Bubl13
CACCGAGCGGGTGAGGCTTGTGCATAGGTACATCTACAACCGGGAGCAGTTTGCGCACTT
CGACAGTGACGTGGGGCTCTATGTGGCCGACACCCCCCTGGGTGAGCCCCAAGCCAAGTA
CTTGAACAGCCAGGCAGAATTCATGGAGCAGAAACGGGCTGAGGTGGACACGGTCTGCCG
GCACAACTACCAGGTTTTTACCC
>Bubl14
CACCAAGCAGGTGAGGTATGTGGTGAGGTACATCCACAACCAGGAGCAGTACACGCACTT
CGACAGTGACCTGGGGCTCTATGTGGCCGATACCCCCTTGGGTGAGCACACAGCCAAGTA
CTTCAACAGCCAACCGGACATTCTGGAGGCTGAACGGACTGCAGTGGACTGGTTCTGCCG
GAAGAGCTACGAGGTTTTTACCC
>Bubl15
CACCGAGCGGGTGAGGCTTGTGCATAGGTACATCTACAACCGGGAGCAGTTTGCGCACTT
TGACAGCGACGTGGGGCTCTTTGTGGCCGACACCCCCCTGGGTGAGCCCCAAGCCAAGTA
CTTGAACAGCCAGCCGGAGATACTGGATGATGAACAGGCTGCAGTGGACACGTTCTGCCG
GCACAACTACCAGGTTTTGACCC
>Bubl16
CAACGAGCGGGTGAGGTTTTTGGCGAGGTGCATCCACAACCGGGAGCAGTTTGCGCACTT
TGACAGCGACGTGGGGCTTCATGTGGCCGACACCCCCCTGGGTGAGCCCCAAGCCAAGTA
CTTGAACAGCCAGCCGGAGATACTGGAGCAGAGACGGGCTGAGGTGGACACATACTGCCG
GCACAACTACCAGGTTTTTACCC
>Bubl17
CACCGAGCAGGTGAGGTATGTGAATAGGTACATCCACAACCGGGAGCAGTTTGCGCACTT
CGACAGCGACGTGGGGCTCTATGTGGCCGACACCCCCCTGGGTGAGCCCCAAGCCAAGTA
CTGGAACAGCCAGCCGGAGATACTGGAGCAGAGACGGGCTGAGGTGGACAGGTTCTGCCG
GCACAACTACCAGGTTTTGACCC
>Bubl18
CACCGAGCAGGTGAGGTACGTGCGGAGGTGCATCCACAACCGGGAACAGTTTATGCATTT
TGACAGCGACATGGGGCTCTTTGTGGCTGACACCCCCCTGGGTGAGCACCAAGCCCAGTA
CTGGAACAGTCAGCCAGACTTACTGGAGGTCGCACGGGGTATGGTGGACACAGCCTGCCG
GTACAACTACAAGGGTTTGACCC
>Bubl19
CACCGAGAGGGTGAGGTTTGTGGAGAGGTACATCCACAACCGGGAGCAGTTTGCACACTT
TGACAGCGACGTGGGGCTCTATGTGGCCGACACTGCCCTGGGTGAGCCCCAAGCCAAGTA
CTGGAACAGCCAGCCGGACACACTGGAGGATGCACGGCTTGCGGTGGACACATTCTGCCG
GCACAACTACCAGGTTGGGACCC
